# Supplementary material for: Synergistic Use of All-Acceptor Strategies for the Preparation of an Organic Semiconductor and the Realization of High Electron Transport Properties in Organic Field-Effect Transistors
Source: Polymers (Basel). 2023 Aug 13;15(16):3392. doi: 10.3390/polym15163392 (PMC10458505; doi:10.3390/polym15163392)
Supplement: Supplementary file 1 [file polymers-15-03392-s001.zip]

Archive with 1 entries (1 files):
- polymers-2560859-supplementary.pdf
